# Supplementary material for: Semaglutide Improves Lipid Subfraction Profiles in Type 2 Diabetes: Insights from a One-Year Follow-Up Study
Source: Int J Mol Sci. 2025 Jun 20;26(13):5951. doi: 10.3390/ijms26135951 (PMC12250273; doi:10.3390/ijms26135951)
Supplement: Supplementary file 1 [file ijms-26-05951-s001.zip]

Archive with 1 entries (1 files):
- ijms-3680168-supplementary.pdf
